# Supplementary material for: Blockade of DDR1/PYK2/ERK signaling suggesting SH2 superbinder as a novel autophagy inhibitor for pancreatic cancer
Source: Cell Death Dis. 2023 Dec 9;14(12):811. doi: 10.1038/s41419-023-06344-4 (PMC10710504; doi:10.1038/s41419-023-06344-4)
Supplement: Supplementary file 2 — SUPPLEMENTAL FILE 2 [file 41419_2023_6344_MOESM2_ESM.xlsx]

## Sheet: heatmap
	Control-1	Control-2	Control-3	SH2 Superbinder-1	SH2 Superbinder-2	SH2 Superbinder-3
BCAR1-387Y	8.75591e+07	1.10272e+08	8.8584e+07	1.14916e+08	1.43846e+08	1.12151e+08
SMAD3-125Y	1.66228e+06	1.88925e+06	1.07684e+06	356241	0	885281
EFNB2-324Y	2.69128e+07	3.12262e+07	3.06226e+07	2.05746e+07	5.35042e+07	1.7851e+07
EFNB2-329Y	2.47348e+07	3.22755e+07	1.25169e+07	3.13371e+07	2.36102e+07	1.81121e+07
EFNB2-343Y	0	1.32342e+07	1.25169e+07	2.90724e+07	1.63272e+07	0
EFNB1-313Y	3.52173e+06	5.66572e+06	4.68135e+06	6.80868e+06	8.0126e+06	1.25837e+07
ATP11A-875Y	3.26603e+06	1.71849e+06	2.20355e+06	5.21747e+06	2.49226e+06	2.33449e+06
ATP11A-876Y	3.26603e+06	1.71849e+06	2.20355e+06	5.21747e+06	2.49226e+06	2.33449e+06
CDK5-15Y	1.46234e+07	1.76296e+07	1.35447e+07	1.3991e+07	1.37859e+07	1.25734e+07
CAV1-25Y	1.73061e+08	2.72478e+08	1.95382e+08	1.24789e+08	1.43029e+08	1.12281e+08
CAV1-42Y	2.79782e+07	4.02186e+07	3.54083e+07	4.98299e+07	8.76608e+07	4.35573e+07
CAV1-14Y	1.10394e+08	4.11704e+07	1.12117e+08	1.53397e+07	1.14186e+08	9.99731e+07
PTPN12-301Y	2.26017e+06	2.56344e+06	1.78715e+06	2.42634e+06	464125	1.19031e+06
PTK2-925Y	3.30759e+06	5.11311e+06	5.61617e+06	5.39973e+06	5.75841e+06	6.51673e+06
PTK2-576Y	1.15935e+07	2.10043e+07	1.91882e+07	3.98368e+07	1.01514e+07	6.77513e+06
PTK2-577Y	210562	8.16338e+06	6.37208e+06	7.47573e+06	9.21004e+06	6.77513e+06
PTPN11-304Y	1.94842e+07	3.99616e+07	2.54701e+07	1.9521e+07	3.58543e+07	2.48996e+07
GRB10-399Y	1.57133e+07	1.78752e+07	1.92928e+07	2.83615e+07	3.62986e+07	2.00347e+07
GRB10-404Y	1.57133e+07	1.78752e+07	1.92928e+07	2.83615e+07	3.62986e+07	2.00347e+07
GAB1-627Y	1.86076e+06	1.25546e+06	1.51645e+06	1.86549e+06	477987	0
GAB1-307Y	8.72635e+06	6.64651e+06	7.1118e+06	7.4193e+06	7.89195e+06	5.78237e+06
FHL3-56Y	3.46446e+06	1.75543e+06	1.6128e+06	1.29337e+06	1.38156e+06	0
CTTN-215Y	0	1.45969e+06	1.40269e+06	826809	0	2.922e+06
CTTN-104Y	5.69372e+07	5.51967e+07	7.31598e+07	3.84603e+07	6.22844e+07	2.84252e+07
CTTN-310Y	5.16705e+06	1.36039e+07	4.55046e+06	7.61559e+06	773132	4.70366e+06
PTK2B-579Y	4.70434e+06	3.9099e+06	1.932e+06	2.4111e+06	3.52754e+06	4.69406e+06
PTK2B-580Y	6.03348e+06	6.12361e+06	3.56653e+06	7.82199e+06	7.01053e+06	8.51568e+06
FAT1-4356Y	2.30414e+06	6.37818e+06	4.67357e+06	4.03531e+06	9.43389e+06	6.19864e+06
EIF4H-7Y	7.39226e+08	1.99234e+07	2.72492e+07	4.80851e+08	5.57673e+08	1.20964e+07
EIF4H-12Y	3.18701e+06	7.30801e+08	6.70668e+08	1.37937e+06	2.45658e+06	4.44909e+08
ACAP2-742Y	5.01405e+07	4.31143e+07	4.69679e+07	4.56273e+07	4.97954e+07	4.32709e+07
NECTIN1-468Y	8.14526e+06	1.25233e+07	8.6442e+06	7.46204e+06	5.41933e+06	6.72733e+06
PTPRK-916Y	9.16897e+06	8.22357e+06	8.90469e+06	8.0555e+06	5.73792e+06	7.77599e+06
PTPRK-831Y	1.59696e+07	1.35663e+07	1.53623e+07	1.05876e+07	1.80108e+07	1.18856e+07
PCBP1-222Y	7.36587e+07	0	1.11718e+08	4.67431e+07	5.73648e+07	4.19296e+07
CSRP2-57Y	2.25873e+06	3.19763e+06	3.83363e+06	1.57247e+06	1.89817e+06	2.16001e+06
CSRP2-166Y	2.94142e+06	1.69581e+07	7.22888e+06	4.61894e+06	5.11775e+06	4.4036e+06
NHSL2-1217Y	6.30769e+06	1.35585e+07	8.47917e+06	4.71778e+06	2.95179e+06	3.7431e+06
DDR1-792Y	7.23262e+06	6.46422e+06	5.21189e+06	0	0	0
TNS2-483Y	1.68878e+07	2.04077e+07	1.36146e+07	2.32812e+07	2.33692e+07	1.65622e+07
TNS2-705Y	5.96254e+07	7.50284e+07	6.57262e+07	8.72448e+07	1.0355e+08	7.88884e+07
KANK2-100Y	2.13694e+06	5.05379e+06	4.03175e+06	2.77972e+06	3.52468e+06	4.49551e+06
KAZN-294Y	5.39013e+06	4.65518e+07	4.04991e+07	3.10732e+07	3.79059e+07	2.94546e+07
PDPK2P-221Y	1.34827e+07	1.65597e+07	1.8995e+07	1.22499e+07	1.49627e+07	1.08535e+07
C2CD5-292Y	3.28053e+06	2.58463e+06	2.78495e+06	3.24248e+06	3.43112e+06	3.46047e+06
LYSMD2-52Y	2.14313e+06	0	1.88032e+06	1.53636e+06	837292	1.18984e+06
FMNL3-203Y	7.48609e+06	7.94907e+06	1.19957e+07	4.24242e+06	5.37508e+06	6.58671e+06
ABI1-333Y	3.25963e+07	3.61042e+07	1.93262e+07	2.76643e+07	2.92911e+07	2.46912e+07
ABI1-213Y	8.78656e+07	1.04455e+08	1.00537e+08	9.16423e+07	1.15988e+08	1.01888e+08
WDFY3-1944Y	6.7484e+06	1.02088e+07	6.27745e+06	6.87363e+06	7.05838e+06	6.21414e+06
MINK1-505Y	1.14018e+06	1.20947e+07	3.77843e+06	4.50191e+06	4.04062e+06	3.99872e+06
EHBP1-585Y	2.75419e+07	3.5264e+07	4.39113e+07	2.7655e+07	3.6339e+07	2.65538e+07
FAF2-79Y	4.42086e+06	6.90492e+06	5.29781e+06	6.68e+06	4.00065e+06	4.6872e+06
SLC38A2-20Y	7.15619e+06	4.87788e+06	5.75525e+06	5.48492e+06	7.62667e+06	5.69948e+06
PKP4-415Y	7.91729e+07	6.46494e+07	3.82335e+07	4.11403e+07	5.60984e+07	4.37998e+07
PKP4-420Y	7.28827e+07	6.03876e+07	3.97897e+07	3.43665e+07	4.47955e+07	3.11581e+07
PKP4-425Y	1.14516e+07	1.01746e+07	8.37172e+06	3.97247e+06	1.02535e+07	586766
DOK1-398Y	8.16899e+07	8.44143e+07	5.77869e+07	7.22964e+07	8.76665e+07	7.41743e+07
DOK1-409Y	9.27477e+07	8.76089e+07	8.28464e+07	9.54353e+07	1.08492e+08	9.70441e+07
PYM1-45Y	4.91571e+07	4.48043e+07	4.12071e+07	5.12817e+07	2.84583e+07	3.19911e+07
EIF3L-40Y	4.62274e+06	4.1841e+06	3.33923e+06	2.68621e+06	3.88351e+06	2.2616e+06

## Sheet: Volcano Plot
v	Intensity Test-1	Intensity Test-2	Intensity Test-3	Intensity Control-1	Intensity Control-2	Intensity Control-3	Test/Control	t test p value	Log2(T/C)
EPHB2-602Y	9.85263e+06	1.23563e+07	8.23655e+06	9.94127e+06	1.85545e+07	1.60036e+08	0.161487	0.339881	-2.63051
CRIP1-51Y	1.38475e+07	2.96454e+07	1.35581e+07	1.20227e+08	1.16586e+08	4.13859e+07	0.205073	0.0483461	-2.28579
STIP1-444Y	2.49959e+06	2.86407e+06	586415	9.57903e+06	1.24295e+07	2.76063e+06	0.240221	0.100946	-2.05757
DDR1-792Y	2.01249e+06	1.11236e+06	2.12563e+06	7.23262e+06	6.46422e+06	5.21189e+06	0.277675	0.00245631	-1.84853
DDR1-796Y	1.32563e+06	2.28832e+06	2.02661e+06	7.23262e+06	6.46422e+06	5.00363e+06	0.301627	0.00366233	-1.72916
CRIP2-179Y	5.02574e+06	3.34765e+06	2.71554e+06	1.0329e+07	7.18714e+06	1.87728e+07	0.305573	0.0758694	-1.71041
EIF4H-12Y	1.37937e+06	2.45658e+06	4.44909e+08	3.18701e+06	7.30801e+08	6.70668e+08	0.319469	0.312562	-1.64625
EPHB3-614Y	7.72745e+06	8.75575e+06	6.01983e+06	1.92372e+07	2.29319e+07	2.6863e+07	0.325979	0.00269571	-1.61715
EPHB4-596Y	7.72745e+06	8.75575e+06	6.01983e+06	1.92372e+07	2.29319e+07	2.6863e+07	0.325979	0.00269571	-1.61715
GRB2-209Y	2.87595e+07	3.73716e+07	3.22367e+07	1.09054e+08	1.0513e+08	8.43621e+07	0.329489	0.0011614	-1.6017
AXL-698Y	0	3.43516e+06	2.82758e+06	1.04859e+07	0	8.42938e+06	0.331095	0.0275425	-1.59468
DDR2-736Y	1.22741e+06	789875	913445	2.77611e+06	3.18901e+06	2.14622e+06	0.361313	0.00636941	-1.46868
DDR2-740Y	1.22741e+06	789875	913445	2.77611e+06	3.18901e+06	2.14622e+06	0.361313	0.00636941	-1.46868
DDR2-741Y	1.22741e+06	789875	913445	2.77611e+06	3.18901e+06	2.14622e+06	0.361313	0.00636941	-1.46868
CDK2AP1-81Y	1.08074e+06	0	823491	2.21308e+06	3.23799e+06	2.34131e+06	0.366557	0.0308931	-1.44789
BAG3-247Y	2.87249e+07	1.49835e+07	1.18584e+07	8.86519e+07	3.49396e+07	2.48932e+07	0.374226	0.204613	-1.41802
FLOT1-216Y	3.54818e+06	4.71761e+06	5.00374e+06	7.73236e+06	1.53936e+07	1.19125e+07	0.378713	0.0325206	-1.40082
MYZAP-73Y	2.7991e+06	2.82625e+06	3.24934e+06	5.80367e+06	8.14833e+06	9.03617e+06	0.386055	0.00849648	-1.37312
CTTN-178Y	1.89903e+06	1.12385e+06	1.86234e+06	3.44841e+06	4.44497e+06	4.73187e+06	0.38694	0.0051101	-1.36982
PTPRK-849Y	3.56924e+06	685363	1025469	3.79034e+06	5.15172e+06	4.65933e+06	0.3882	0.0491653	-1.36513
MAP4K5-31Y	1.06867e+06	1.01205e+06	881174	2.68936e+06	2.43031e+06	2.45631e+06	0.390958	0.000101525	-1.35491
EIF3C-881Y	2.30999e+06	502994	2.34477e+06	4.39346e+06	4.30583e+06	4.41202e+06	0.393382	0.0121316	-1.346
TMEM127-2Y	0	375938	1.04942e+06	1.62684e+06	2.55215e+06	1.23134e+06	0.395177	0.148672	-1.33943
CYB5A-11Y	0	2.14668e+06	2.38984e+06	5.38964e+06	6.07265e+06	5.64423e+06	0.397789	0.00108074	-1.32993
CYB5A-12Y	0	2.14668e+06	2.38984e+06	5.38964e+06	6.07265e+06	5.64423e+06	0.397789	0.00108074	-1.32993
PKP4-421Y	1.50761e+07	6.70046e+06	1.18312e+07	3.55387e+07	2.65425e+07	2.18416e+07	0.400461	0.0234109	-1.32027
SMAD3-125Y	356241	0	885281	1.66228e+06	1.88925e+06	1.07684e+06	0.402364	0.0880398	-1.31343
NHSL2-1217Y	4.71778e+06	2.95179e+06	3.7431e+06	6.30769e+06	1.35585e+07	8.47917e+06	0.402629	0.0629147	-1.31248
PTK2B-722Y	611235	1.77338e+06	1.24467e+06	2.77969e+06	2.65256e+06	3.4975e+06	0.406425	0.0143641	-1.29894
DNAJC13-691Y	3.35519e+06	0	5.03204e+06	1.18396e+07	9.75488e+06	9.24735e+06	0.407915	0.0147819	-1.29366
NUP35-300Y	1.04237e+07	0	9.72725e+06	2.73152e+07	2.47062e+07	2.17437e+07	0.409766	0.00615825	-1.28713
ENOSF1-406Y	2.37257e+06	2.22181e+06	1.76313e+06	0	5.20761e+06	5.07367e+06	0.412239	0.00110472	-1.27845
AHNAK-715Y	1.62641e+07	1.68556e+07	2.0624e+07	3.42306e+07	4.24291e+07	5.01637e+07	0.423768	0.00709773	-1.23865
EGFR-998Y	1.02157e+06	825615	285623	1.71177e+06	1.98965e+06	1.26837e+06	0.429154	0.0359171	-1.22043
AXL-703Y	1.07426e+06	779550	872268	2.40403e+06	2.36777e+06	1.55056e+06	0.43118	0.0147726	-1.21364
PI4KA-2090Y	7.69407e+06	2.15392e+06	1.38888e+06	1.1841e+07	5.64356e+06	8.51323e+06	0.432224	0.139643	-1.21015
LIMD1-21Y	623652	502156	845236	1.28349e+06	1.38478e+06	1.81119e+06	0.44002	0.0117562	-1.18436
USP15-274Y	4.33906e+06	8.68165e+06	9.20241e+06	1.74133e+07	1.53915e+07	1.74725e+07	0.44201	0.00517531	-1.17785
EPHB4-581Y	6.37569e+06	7.99472e+06	5.39015e+06	9.40024e+06	1.74595e+07	1.74886e+07	0.445576	0.042773	-1.16626
EPHB3-608Y	1.31793e+07	1.60891e+07	8.4513e+06	2.33741e+07	2.65327e+07	3.28935e+07	0.45555	0.0136755	-1.13432
EPHB4-590Y	1.31793e+07	1.60891e+07	8.4513e+06	2.33741e+07	2.65327e+07	3.28935e+07	0.45555	0.0136755	-1.13432
TGFBR2-424Y	0	1.31325e+06	1.36544e+06	3.21803e+06	3.06041e+06	2.45691e+06	0.459975	0.0135273	-1.12037
PTPN11-546Y	1.20149e+08	1.27092e+08	1.31857e+08	3.10034e+08	2.59432e+08	2.50346e+08	0.462421	0.00147011	-1.11272
PTPRJ-1071Y	2.10902e+06	1.32718e+06	1.37811e+06	3.86845e+06	3.28724e+06	3.19393e+06	0.465167	0.00497146	-1.10418
PIK3CB-425Y	3.92537e+06	4.36158e+06	6.65491e+06	1.06935e+07	7.30838e+06	1.23449e+07	0.49237	0.039625	-1.02218
HSP90AB1-596Y	3.28412e+07	3.16018e+07	3.38108e+07	6.80836e+07	6.70157e+07	6.40203e+07	0.493442	1.65483e-05	-1.01905
PKP4-425Y	3.97247e+06	1.02535e+07	586766	1.14516e+07	1.01746e+07	8.37172e+06	0.493794	0.163483	-1.01802
BAIAP2-491Y	2.55623e+07	3.14495e+07	2.78478e+07	6.36451e+07	5.05458e+07	5.68383e+07	0.49617	0.00229212	-1.01109
EGFR-869Y	1.42806e+07	1.55234e+07	2.02751e+07	2.62342e+07	3.18514e+07	4.08613e+07	0.506121	0.0245784	-0.982446
ERBIN-1042Y	1.37093e+07	1.07328e+07	7.40515e+06	2.303e+07	2.06469e+07	1.86373e+07	0.511076	0.0102207	-0.968391
CRIP1-57Y	2.62972e+07	1.39565e+07	1.16063e+07	1.86446e+07	5.07988e+07	3.17474e+07	0.512497	0.188582	-0.964385
EPHB2-584Y	1.73412e+07	1.57456e+07	8.88633e+06	2.84764e+07	2.8918e+07	2.42407e+07	0.514155	0.0115175	-0.959725
CFL1-117Y	1.40344e+07	1.70174e+07	1.50249e+07	2.38242e+07	3.45573e+07	3.09175e+07	0.515982	0.0116518	-0.954606
SMC3-668Y	3.90718e+06	3.37847e+06	2.87611e+06	0	6.99658e+06	6.10454e+06	0.517094	0.00835696	-0.951502
USP6NL-685Y	1.16877e+07	1.43716e+07	1.30101e+07	2.37968e+07	3.03013e+07	2.14474e+07	0.517163	0.0116294	-0.951308
KIRREL1-738Y	1.81539e+06	1.56522e+06	0	3.49449e+06	3.03301e+06	3.27089e+06	0.517524	0.00399762	-0.950302
CSRP2-166Y	4.61894e+06	5.11775e+06	4.4036e+06	2.94142e+06	1.69581e+07	7.22888e+06	0.521235	0.355956	-0.939995
MINK1-592Y	2.89062e+06	3.23235e+06	3.02054e+06	4.96806e+06	6.87732e+06	5.67116e+06	0.521993	0.00788232	-0.937897
AFDN-1497Y	2.47746e+07	3.4722e+07	3.74651e+07	7.86385e+07	6.99499e+07	3.61438e+07	0.524877	0.0965104	-0.929949
PCBP1-222Y	4.67431e+07	5.73648e+07	4.19296e+07	7.36587e+07	0	1.11718e+08	0.525193	0.064272	-0.929081
YAP1-407Y	933439	693482	1.11647e+06	1.46656e+06	2.1828e+06	1.56567e+06	0.526054	0.0320833	-0.926716
EPHB2-596Y	1.0668e+07	1.47055e+07	8.36787e+06	1.93418e+07	2.66447e+07	1.74828e+07	0.531616	0.0417819	-0.911544
PABPC1-382Y	1.38026e+06	1.36809e+06	970435	1.38262e+06	3.88321e+06	1.71459e+06	0.532746	0.243527	-0.90848
PTPRE-112Y	1.58965e+06	2.01562e+06	1.02365e+06	2.98565e+06	2.33692e+06	3.31194e+06	0.536097	0.0302023	-0.899435
CGNL1-40Y	1.0082e+06	1.62353e+06	1.45963e+06	2.64467e+06	2.4703e+06	2.48799e+06	0.538127	0.00367173	-0.893982
EPB41L1-864Y	1.18512e+07	1.51228e+07	1.35825e+07	1.82769e+07	2.75307e+07	2.95138e+07	0.538446	0.0320217	-0.893127
ANTXR1-382Y	3.42263e+06	5.12963e+06	4.82639e+06	9.07811e+06	7.6751e+06	8.06033e+06	0.539167	0.00476653	-0.891196
CGN-45Y	4.0712e+07	4.04484e+07	3.99266e+07	8.06286e+07	7.30799e+07	6.92031e+07	0.543207	0.000541966	-0.880427
CACYBP-199Y	2.12415e+08	2.2326e+08	1.86917e+08	4.59085e+08	3.78677e+08	3.06948e+08	0.543886	0.0183533	-0.878623
CHMP5-94Y	1.95465e+06	1.91675e+06	2.12257e+06	3.50219e+06	3.95432e+06	3.52382e+06	0.545882	0.000487725	-0.873339
EIF4B-298Y	6.45942e+06	2.4235e+06	0	1.00871e+06	1.25411e+07	1.08442e+07	0.546216	0.504417	-0.872457
RPH3A-339Y	4.47037e+06	4.73499e+06	4.33031e+06	6.94705e+06	9.85483e+06	7.92585e+06	0.547388	0.0123899	-0.869364
CXADR-318Y	2.71404e+06	1.88707e+06	2.74296e+06	5.0893e+06	4.40319e+06	3.8476e+06	0.550526	0.0118232	-0.861117
FERMT2-185Y	3.61507e+07	5.37875e+07	5.67733e+07	7.78436e+07	1.05641e+08	8.2865e+07	0.550823	0.020367	-0.86034
ARHGEF12-66Y	1.19526e+06	883927	1.70715e+06	1.79626e+06	2.66699e+06	2.30146e+06	0.559718	0.0463785	-0.837227
SNAP29-68Y	1.29984e+06	0	1.41363e+06	2.2354e+06	2.89302e+06	2.12771e+06	0.560932	0.0422363	-0.834101
AHNAK-160Y	2.21637e+06	1.164e+06	1.87272e+06	3.61876e+06	2.99479e+06	2.75039e+06	0.560992	0.0273837	-0.833949
CTTN-310Y	7.61559e+06	773132	4.70366e+06	5.16705e+06	1.36039e+07	4.55046e+06	0.561389	0.388763	-0.832928
ARFGAP2-278Y	3.98756e+06	4.02482e+06	4.8673e+06	8.87814e+06	6.12159e+06	7.74339e+06	0.566311	0.018016	-0.820333
KIRREL1-730Y	1.25193e+07	9.82316e+06	1.07288e+07	1.75954e+07	2.02627e+07	1.98817e+07	0.572764	0.00202056	-0.803987
DDR1-520Y	2.0509e+06	1.85496e+06	1.38651e+06	2.99574e+06	3.15616e+06	3.06223e+06	0.574376	0.00296529	-0.799933
PPP1R2-63Y	3.85714e+06	2.84457e+06	1.45784e+06	3.86603e+06	5.93755e+06	4.39351e+06	0.574733	0.097133	-0.799035
FERMT2-179Y	3.61507e+07	5.37875e+07	5.67733e+07	7.22203e+07	1.00133e+08	8.2865e+07	0.574846	0.0251767	-0.798752
TAB3-400Y	1.05963e+06	1.12546e+06	1.02365e+06	1.58769e+06	2.36109e+06	1.63028e+06	0.575141	0.0353267	-0.798011
PTBP3-127Y	2.81386e+06	1.81419e+06	2.19897e+06	2.89066e+06	3.5123e+06	5.31173e+06	0.582775	0.105661	-0.77899
FHL3-56Y	1.29337e+06	1.38156e+06	0	3.46446e+06	1.75543e+06	1.6128e+06	0.587235	0.30864	-0.76799
LYSMD2-52Y	1.53636e+06	837292	1.18984e+06	2.14313e+06	0	1.88032e+06	0.590453	0.0595389	-0.760106
PALLD-1348Y	9.3514e+06	5.62382e+06	5.75756e+06	1.15204e+07	1.28892e+07	1.06938e+07	0.590621	0.0254695	-0.759695
FMNL3-203Y	4.24242e+06	5.37508e+06	6.58671e+06	7.48609e+06	7.94907e+06	1.19957e+07	0.59073	0.0774719	-0.75943
RFFL-112Y	1.24955e+07	2.2991e+07	1.59715e+07	2.69347e+07	3.20348e+07	2.7973e+07	0.591863	0.0267402	-0.756666
CAV1-25Y	1.24789e+08	1.43029e+08	1.12281e+08	1.73061e+08	2.72478e+08	1.95382e+08	0.593051	0.0504451	-0.753772
MYH9-11Y	5.19629e+07	6.52219e+07	4.14856e+07	1.43605e+08	5.4455e+06	1.17389e+08	0.59552	0.449679	-0.747778
PPIA-79Y	3.62355e+06	2.51209e+06	2.71177e+06	5.80981e+06	3.85791e+06	5.08674e+06	0.599642	0.041434	-0.737826
EIF4B-266Y	6.61904e+07	5.76078e+07	4.85089e+07	5.46793e+07	1.01299e+08	1.29655e+08	0.603245	0.167657	-0.729184
EPRS-690Y	1.31503e+07	1.96698e+07	1.00443e+07	2.19636e+07	1.9684e+07	2.91061e+07	0.605826	0.0814118	-0.723026
CSRP2-57Y	1.57247e+06	1.89817e+06	2.16001e+06	2.25873e+06	3.19763e+06	3.83363e+06	0.606099	0.0667915	-0.722374
ARHGDIA-27Y	2.24138e+07	2.12665e+07	1.94557e+07	3.79408e+07	3.94011e+07	2.66313e+07	0.607233	0.0299597	-0.719679
TTC1-280Y	3.59868e+06	2.95274e+06	2.92869e+06	4.95156e+06	5.75643e+06	4.86435e+06	0.608778	0.00480595	-0.716012
SMAD3-88Y	1.41923e+06	1.33422e+06	1.32547e+06	1.85945e+06	2.2503e+06	2.58844e+06	0.608958	0.0148029	-0.715585
GBF1-1316Y	1.75715e+06	1.16729e+06	1.28512e+06	0	2.32172e+06	2.22625e+06	0.617063	0.0342855	-0.696511
PTPN12-301Y	2.42634e+06	464125	1.19031e+06	2.26017e+06	2.56344e+06	1.78715e+06	0.617293	0.24264	-0.695973
KIRREL1-647Y	5.95692e+06	3.73484e+06	5.41101e+06	8.89562e+06	6.97235e+06	8.47589e+06	0.620394	0.0255732	-0.688744
PPP1R12A-911Y	7.45448e+06	0	7.81391e+06	1.08328e+07	1.34691e+07	1.25032e+07	0.622266	0.019089	-0.684396
CSRP1-127Y	2.59198e+06	3.48976e+06	3.03769e+06	4.66046e+06	5.04475e+06	4.93136e+06	0.623058	0.00289773	-0.682563
PTPRJ-1077Y	2.38319e+06	2.72959e+06	2.83145e+06	4.89145e+06	3.93651e+06	3.89302e+06	0.624499	0.0107266	-0.67923
YIF1A-3Y	0	2.8138e+06	3.21176e+06	5.31202e+06	4.72734e+06	4.42068e+06	0.625057	0.0162495	-0.67794
CDV3-95Y	4.2024e+07	4.60332e+07	3.81118e+07	6.58792e+07	6.19936e+07	7.17256e+07	0.632115	0.00253993	-0.661742
RPTOR-723Y	1.83948e+06	1.52237e+06	2.21519e+06	2.7546e+06	2.90633e+06	3.14687e+06	0.633193	0.00950559	-0.659283
MUC1-1209Y	5.69326e+06	5.78965e+06	4.42563e+06	8.26224e+06	8.6425e+06	8.21633e+06	0.633275	0.00261232	-0.659096
PKP4-420Y	3.43665e+07	4.47955e+07	3.11581e+07	7.28827e+07	6.03876e+07	3.97897e+07	0.637467	0.116954	-0.649576
PEBP1-181Y	1.15902e+07	1.53457e+07	1.41024e+07	2.16836e+07	2.17425e+07	2.09423e+07	0.637552	0.00236848	-0.649386
DAZAP2-165Y	4.21524e+06	4.52136e+06	5.42136e+06	6.73053e+06	8.39763e+06	7.02625e+06	0.639058	0.0132386	-0.645982
EPHB4-574Y	8.47568e+06	1.28385e+07	8.06041e+06	9.271e+06	1.91528e+07	1.73799e+07	0.641314	0.182953	-0.640897
LIMS1-180Y	3.28919e+07	3.00638e+07	3.69863e+07	3.44142e+07	6.77416e+07	5.32405e+07	0.643144	0.133945	-0.636787
CYSTM1-64Y	1.0238e+07	1.04562e+07	8.52263e+06	1.22975e+07	1.61886e+07	1.65043e+07	0.649401	0.023973	-0.622818
RPS6KA3-707Y	1.0507e+06	1.17892e+06	1.821e+06	1.79518e+06	2.21435e+06	2.19515e+06	0.652832	0.0591709	-0.615217
TAGLN3-8Y	4.57928e+08	5.17228e+08	4.35108e+08	7.46171e+08	6.63728e+08	7.27696e+08	0.659743	0.00227246	-0.600024
NECTIN1-468Y	7.46204e+06	5.41933e+06	6.72733e+06	8.14526e+06	1.25233e+07	8.6442e+06	0.668947	0.0983977	-0.580036
MINK1-706Y	5.64928e+06	5.23783e+06	4.59089e+06	7.91117e+06	7.22974e+06	7.81297e+06	0.674308	0.00264446	-0.568519
LIMS1-304Y	1.43916e+06	1.20928e+06	0	2.67143e+06	1.47681e+06	1.7049e+06	0.678722	0.283036	-0.559106
FLOT1-238Y	1.05655e+06	1.74037e+06	0	1.98996e+06	1.97756e+06	2.21331e+06	0.678772	0.0940785	-0.559002
PPL-992Y	1.52276e+06	1.658e+06	1.84271e+06	2.46964e+06	2.23288e+06	2.61428e+06	0.686566	0.00616735	-0.54253
DDX3X-69Y	1.71537e+07	2.15094e+07	2.04266e+07	3.30889e+07	2.3652e+07	2.91633e+07	0.687856	0.042138	-0.539821
CBFB-85Y	1.02365e+06	1.24563e+06	1.15427e+06	1.89625e+06	1.81731e+06	1.26315e+06	0.687914	0.0687172	-0.5397
MUC1-1203Y	5.96328e+06	3.81562e+06	2.38562e+06	6.31459e+06	4.00279e+06	7.32653e+06	0.689446	0.270972	-0.53649
PTPRA-570Y	4.59863e+06	5.98633e+06	5.52633e+06	8.31197e+06	8.43201e+06	6.56584e+06	0.69118	0.0300654	-0.532866
MELK-226Y	2.02256e+07	2.41563e+07	2.46982e+07	2.70986e+07	3.58515e+07	3.69856e+07	0.691246	0.0398944	-0.532729
CSRP1-166Y	1.13907e+07	8.33581e+06	1.32612e+07	8.76413e+06	2.60656e+07	1.2867e+07	0.691612	0.416299	-0.531964
BAG3-240Y	2.55596e+07	1.97566e+07	2.48099e+07	3.87844e+07	6.21872e+06	5.57467e+07	0.696042	0.524198	-0.522755
CTTN-104Y	3.84603e+07	6.22844e+07	2.84252e+07	5.69372e+07	5.51967e+07	7.31598e+07	0.697109	0.180773	-0.520544
PAK2-130Y	6.89172e+06	7.12944e+06	6.42204e+06	9.31362e+06	1.02266e+07	9.77707e+06	0.697307	0.000914855	-0.520133
CD2AP-88Y	3.59276e+07	3.47193e+07	3.22871e+07	4.46773e+07	5.70345e+07	4.5868e+07	0.69748	0.0217957	-0.519775
PPP1R12A-496Y	1.82469e+06	1.40134e+06	0	2.59846e+06	2.2866e+06	2.04909e+06	0.697857	0.0739932	-0.518998
ADD3-446Y	2.96086e+06	2.58798e+06	2.68151e+06	3.86432e+06	4.49761e+06	3.37992e+06	0.700942	0.0268261	-0.512634
DLG5-1197Y	7.21489e+06	7.13363e+06	6.94353e+06	1.16901e+07	9.69632e+06	8.96356e+06	0.70155	0.0210504	-0.511382
RGS19-143Y	1.56627e+07	0	2.53109e+07	2.6198e+07	3.44033e+07	2.67109e+07	0.703915	0.181135	-0.506527
IGF1R-1166Y	2.90937e+06	1.56151e+06	2.13436e+06	3.80389e+06	2.65315e+06	2.73166e+06	0.718844	0.185226	-0.47625
STAT3-705Y	1.19648e+07	6.88804e+06	1.185e+07	1.42836e+07	1.35273e+07	1.48775e+07	0.719232	0.080704	-0.475471
FYN-439Y	1.06293e+06	4.04321e+07	3.95936e+07	3.98757e+07	3.70308e+07	3.56169e+07	0.720638	0.466879	-0.472653
TAX1BP3-3Y	9.3807e+06	9.2661e+06	8.20185e+06	1.32261e+07	1.10365e+07	1.29338e+07	0.721808	0.011608	-0.470313
SNX3-22Y	1.03696e+07	0	8.62829e+06	1.13952e+07	1.51813e+07	1.28379e+07	0.723007	0.102597	-0.467918
CGNL1-54Y	1.26537e+06	1.75869e+06	2.24536e+06	1.78368e+06	3.3321e+06	2.16839e+06	0.723408	0.285101	-0.467119
LSR-406Y	3.39302e+06	3.17561e+06	3.90847e+06	5.4969e+06	4.56221e+06	4.36954e+06	0.726133	0.032605	-0.461695
EIF3L-40Y	2.68621e+06	3.88351e+06	2.2616e+06	4.62274e+06	4.1841e+06	3.33923e+06	0.727092	0.146589	-0.459791
CTDSPL-267Y	2.48614e+06	0	2.64457e+06	2.81294e+06	4.37128e+06	3.39554e+06	0.727433	0.201671	-0.459114
PLIN3-95Y	9.39103e+06	1.08875e+07	9.24472e+06	1.03653e+07	1.67611e+07	1.33323e+07	0.729715	0.130615	-0.454595
CTNND1-248Y	4.17048e+06	2.66424e+06	3.51433e+06	4.33802e+06	5.95882e+06	3.83537e+06	0.732302	0.179021	-0.44949
MINK1-505Y	4.50191e+06	4.04062e+06	3.99872e+06	1.14018e+06	1.20947e+07	3.77843e+06	0.737143	0.675313	-0.439983
EZR-424Y	2.42659e+06	1.40602e+06	1.28909e+06	2.44205e+06	2.36241e+06	2.14066e+06	0.737453	0.177936	-0.439376
PTPRA-522Y	1.21481e+07	1.01642e+07	1.47861e+07	1.42476e+07	2.17953e+07	1.40656e+07	0.740362	0.206218	-0.433698
EEF1B2-126Y	1.4324e+07	1.86404e+07	1.52449e+07	1.62963e+07	2.40442e+07	2.43459e+07	0.745278	0.135443	-0.42415
IGSF3-1176Y	5.92355e+06	1.27409e+07	8.987e+06	8.42751e+06	1.49179e+07	1.34087e+07	0.752337	0.336502	-0.410548
SRGAP3-845Y	1.29385e+07	1.22737e+07	796291	1.23475e+07	9.95406e+06	1.21203e+07	0.755579	0.523286	-0.404345
ABI1-198Y	6.31608e+07	8.1012e+07	6.64104e+07	8.7739e+07	9.67561e+07	9.37881e+07	0.756723	0.0208131	-0.402163
GAB1-627Y	1.86549e+06	477987	0	1.86076e+06	1.25546e+06	1.51645e+06	0.758788	0.556446	-0.398231
PTPRA-791Y	5.23653e+06	6.03216e+06	5.23013e+06	5.89158e+06	8.6883e+06	7.05258e+06	0.762688	0.115556	-0.390836
IL6ST-905Y	4.07171e+06	4.70674e+06	5.80276e+06	6.086e+06	7.11436e+06	5.86839e+06	0.764666	0.0780362	-0.387099
CTNND1-241Y	5.57585e+06	3.59244e+06	4.28017e+06	6.04969e+06	5.50097e+06	5.88815e+06	0.77118	0.0923597	-0.374861
FAM168A-94Y	2.35875e+06	2.0731e+06	2.5043e+06	2.66526e+06	3.25536e+06	3.06371e+06	0.772027	0.0337034	-0.373276
USP15-263Y	6.72476e+06	5.71962e+06	5.56648e+06	7.79618e+06	7.94477e+06	7.53454e+06	0.773812	0.0101271	-0.369944
PKP4-415Y	4.11403e+07	5.60984e+07	4.37998e+07	7.91729e+07	6.46494e+07	3.82335e+07	0.774699	0.346908	-0.368291
PDPK2P-221Y	1.22499e+07	1.49627e+07	1.08535e+07	1.34827e+07	1.65597e+07	1.8995e+07	0.776267	0.141423	-0.365375
VSIG2-278Y	1.19971e+07	1.3913e+07	1.39825e+07	1.67656e+07	1.76296e+07	1.66215e+07	0.78195	0.00683365	-0.354852
ENO1-44Y	2.73144e+07	3.4636e+07	2.24728e+07	3.28719e+07	3.90079e+07	3.49392e+07	0.79034	0.133103	-0.339455
SNAP29-160Y	4.15942e+07	6.37689e+07	5.1326e+07	4.98694e+07	8.73217e+07	5.75596e+07	0.804563	0.387635	-0.313723
EIF4B-316Y	3.72239e+06	3.21604e+06	5.6866e+06	3.95035e+06	0	6.41621e+06	0.811907	0.518985	-0.300613
PPP1R11-64Y	1.59871e+07	1.16882e+07	1.3101e+07	1.6415e+07	1.46282e+07	1.89635e+07	0.815414	0.159674	-0.294395
PTPRK-916Y	8.0555e+06	5.73792e+06	7.77599e+06	9.16897e+06	8.22357e+06	8.90469e+06	0.820216	0.114387	-0.285925
ZDHHC5-711Y	6.23078e+07	6.10013e+07	6.65362e+07	7.8899e+07	7.52273e+07	7.71422e+07	0.820886	0.00221678	-0.284746
PYM1-45Y	5.12817e+07	2.84583e+07	3.19911e+07	4.91571e+07	4.48043e+07	4.12071e+07	0.826606	0.353853	-0.274728
SDC1-286Y	8.19865e+06	3.17845e+06	9.41067e+06	5.82399e+06	8.23217e+06	1.07263e+07	0.838809	0.605003	-0.253585
EPCAM-297Y	3.88709e+07	4.31761e+07	3.40452e+07	4.61254e+07	5.3056e+07	3.87627e+07	0.841589	0.211151	-0.248812
NECTIN4-445Y	2.0707e+07	1.88671e+07	1.74626e+07	2.32788e+07	2.28581e+07	2.15575e+07	0.842561	0.0296113	-0.247146
EHBP1-585Y	2.7655e+07	3.6339e+07	2.65538e+07	2.75419e+07	3.5264e+07	4.39113e+07	0.848483	0.39418	-0.237042
ATP2B1-11Y	6.61379e+06	6.29624e+06	5.80379e+06	5.99907e+06	8.07667e+06	7.9101e+06	0.851177	0.197745	-0.23247
EIF4B-270Y	1.95289e+07	9.27761e+06	2.4508e+07	7.47767e+06	2.84651e+07	2.66045e+07	0.852387	0.722256	-0.230419
CTNND1-865Y	4.81922e+07	4.48936e+07	4.27197e+07	5.45817e+07	5.51795e+07	4.69572e+07	0.866557	0.0869299	-0.206633
WDFY3-1944Y	6.87363e+06	7.05838e+06	6.21414e+06	6.7484e+06	1.02088e+07	6.27745e+06	0.867072	0.46162	-0.205776
CAV1-14Y	1.53397e+07	1.14186e+08	9.99731e+07	1.10394e+08	4.11704e+07	1.12117e+08	0.870363	0.783099	-0.200312
ABLIM1-357Y	9.40319e+06	9.72225e+06	1.00461e+07	1.83987e+06	1.77411e+07	1.35298e+07	0.88103	0.796331	-0.182737
CDK5-15Y	1.3991e+07	1.37859e+07	1.25734e+07	1.46234e+07	1.76296e+07	1.35447e+07	0.881054	0.23492	-0.182698
PTPRK-831Y	1.05876e+07	1.80108e+07	1.18856e+07	1.59696e+07	1.35663e+07	1.53623e+07	0.901684	0.572957	-0.149307
EPHA2-594Y	2.68377e+08	3.49429e+08	3.22004e+08	3.38762e+08	3.42513e+08	3.49465e+08	0.911782	0.275349	-0.133239
PLCG1-783Y	3.66196e+07	6.45577e+07	0	5.45467e+07	6.09442e+07	4.91847e+07	0.921606	0.728684	-0.117777
FAF2-79Y	6.68e+06	4.00065e+06	4.6872e+06	4.42086e+06	6.90492e+06	5.29781e+06	0.92446	0.719006	-0.113317
ABI1-333Y	2.76643e+07	2.92911e+07	2.46912e+07	3.25963e+07	3.61042e+07	1.93262e+07	0.927521	0.707908	-0.108547
ABL2-272Y	4.92771e+06	6.26781e+06	8.38458e+06	5.41458e+06	6.40331e+06	9.15648e+06	0.933525	0.772923	-0.0992397
GAB1-307Y	7.4193e+06	7.89195e+06	5.78237e+06	8.72635e+06	6.64651e+06	7.1118e+06	0.938134	0.632697	-0.0921344
RBMX-335Y	3.35917e+06	3.70458e+06	2.89382e+06	3.0594e+06	3.31489e+06	4.20596e+06	0.941147	0.646672	-0.0875076
FLNB-2502Y	2.59065e+07	2.81951e+07	2.33404e+07	3.43897e+07	2.46992e+07	2.31342e+07	0.941852	0.695659	-0.0864276
PTPN11-304Y	1.9521e+07	3.58543e+07	2.48996e+07	1.94842e+07	3.99616e+07	2.54701e+07	0.945345	0.851501	-0.0810872
IGF1R-1161Y	2.41225e+06	2.10015e+06	1.88725e+06	2.7564e+06	995997	3.00907e+06	0.946489	0.862087	-0.0793419
KANK2-100Y	2.77972e+06	3.52468e+06	4.49551e+06	2.13694e+06	5.05379e+06	4.03175e+06	0.962346	0.893566	-0.0553723
WASL-256Y	1.18468e+07	1.16932e+07	1.14582e+07	1.26718e+07	1.16822e+07	1.19593e+07	0.963785	0.237245	-0.0532164
PTPRE-696Y	1.66494e+07	2.40708e+07	1.51831e+07	1.72272e+07	1.9779e+07	2.02817e+07	0.975831	0.881623	-0.0352973
IQGAP1-172Y	2.03251e+06	1.83628e+06	1.84318e+06	2.55913e+06	1.73763e+06	1.53765e+06	0.979015	0.904398	-0.0305976
BAG4-17Y	1.05679e+06	891385	1.03098e+06	268165	1.44508e+06	1.32618e+06	0.98017	0.960116	-0.0288963
PLCG1-771Y	2.46789e+07	2.40455e+07	1.79015e+07	2.12456e+07	2.55143e+07	2.11299e+07	0.981383	0.879064	-0.0271117
GOLGA4-2162Y	1.25964e+07	2.2587e+06	3.01255e+06	5.85625e+06	5.99071e+06	6.35855e+06	0.981441	0.974646	-0.0270267
ACAP2-742Y	4.56273e+07	4.97954e+07	4.32709e+07	5.01405e+07	4.31143e+07	4.69679e+07	0.989096	0.863773	-0.015818
COPB1-521Y	2.31294e+06	3.5128e+06	3.05587e+06	2.78327e+06	3.1985e+06	2.8761e+06	1.00268	0.984035	0.0038601
PTK2B-579Y	2.4111e+06	3.52754e+06	4.69406e+06	4.70434e+06	3.9099e+06	1.932e+06	1.0082	0.97952	0.0117805
MUC1-1212Y	4.48135e+07	4.44686e+07	3.54342e+07	3.66054e+07	4.37307e+07	4.26239e+07	1.01428	0.884577	0.020462
ASAP2-293Y	9.51192e+07	7.36871e+07	6.43449e+07	6.72399e+06	1.01449e+08	1.19432e+08	1.02437	0.961642	0.034733
HNRNPH3-296Y	1.58895e+07	1.87324e+07	1.59462e+07	0	1.41145e+07	1.8663e+07	1.02851	0.836937	0.0405619
EFNB2-324Y	2.05746e+07	5.35042e+07	1.7851e+07	2.69128e+07	3.12262e+07	3.06226e+07	1.03569	0.931466	0.0505954
AFDN-1657Y	3.95479e+06	0	6.82491e+06	592948	7.62703e+06	7.30516e+06	1.04151	0.949884	0.0586732
DOK1-398Y	7.22964e+07	8.76665e+07	7.41743e+07	8.16899e+07	8.44143e+07	5.77869e+07	1.04576	0.743681	0.064556
EFNB2-329Y	3.13371e+07	2.36102e+07	1.81121e+07	2.47348e+07	3.22755e+07	1.25169e+07	1.0508	0.873114	0.0714922
ABI1-213Y	9.16423e+07	1.15988e+08	1.01888e+08	8.78656e+07	1.04455e+08	1.00537e+08	1.05689	0.555916	0.079826
SLC38A2-20Y	5.48492e+06	7.62667e+06	5.69948e+06	7.15619e+06	4.87788e+06	5.75525e+06	1.05744	0.738277	0.0805705
KAZN-294Y	3.10732e+07	3.79059e+07	2.94546e+07	5.39013e+06	4.65518e+07	4.04991e+07	1.06483	0.886103	0.0906177
CSTF2-115Y	5.84085e+06	7.70273e+06	8.48152e+06	6.64259e+06	7.12104e+06	0	1.06683	0.684646	0.0933245
ITGB5-774Y	3.02137e+06	2.07275e+06	3.33711e+06	2.46382e+06	2.47984e+06	2.92206e+06	1.0719	0.668463	0.100165
CPD-1376Y	5.30755e+06	8.23977e+06	8.92301e+06	6.9751e+06	6.21166e+06	7.75389e+06	1.07305	0.691565	0.101716
RPS12-61Y	7.63527e+06	2.25474e+06	2.56492e+06	4.32276e+06	3.13981e+06	3.99124e+06	1.08741	0.860362	0.12089
PTK2-576Y	3.98368e+07	1.01514e+07	6.77513e+06	1.15935e+07	2.10043e+07	1.91882e+07	1.09611	0.8863	0.132398
GDI2-442Y	3.80577e+08	5.27767e+08	4.01879e+08	4.93287e+08	3.54125e+08	3.26146e+08	1.11645	0.545984	0.158923
EPHA2-588Y	4.76676e+08	4.55448e+08	4.17741e+08	3.88275e+08	4.07595e+08	4.10942e+08	1.11854	0.0626258	0.161613
DOK1-409Y	9.54353e+07	1.08492e+08	9.70441e+07	9.27477e+07	8.76089e+07	8.28464e+07	1.1435	0.0657493	0.193453
CSRP1-57Y	2.91322e+06	1.81309e+06	2.77868e+06	2.34082e+06	1.65906e+06	2.53951e+06	1.14766	0.502433	0.198692
KCNQ1-94Y	9.58254e+06	7.74834e+06	9.07538e+06	6.30839e+06	8.57879e+06	8.00655e+06	1.15343	0.251389	0.205928
ITGB5-766Y	4.24991e+06	4.1024e+06	4.92663e+06	4.29989e+06	3.72114e+06	3.39474e+06	1.16321	0.165544	0.218113
C2CD5-292Y	3.24248e+06	3.43112e+06	3.46047e+06	3.28053e+06	2.58463e+06	2.78495e+06	1.17156	0.0856318	0.228425
LYN-32Y	4.0803e+07	4.94749e+07	5.52544e+07	4.39417e+07	3.70232e+07	4.16761e+07	1.18665	0.177411	0.246898
ITGA3-1028Y	1.39763e+08	1.37262e+08	1.09465e+08	1.09525e+08	1.14355e+08	1.01221e+08	1.18883	0.121537	0.24954
EPHA1-781Y	6.67366e+07	6.42271e+07	7.65403e+07	5.97275e+07	5.74641e+07	5.5748e+07	1.19986	0.0427241	0.262872
TNS2-483Y	2.32812e+07	2.33692e+07	1.65622e+07	1.68878e+07	2.04077e+07	1.36146e+07	1.24165	0.241891	0.312261
ITGB4-1207Y	9.36958e+06	9.59857e+06	8.86428e+06	7.13153e+06	6.50186e+06	8.63765e+06	1.24971	0.0504336	0.321597
PTK2-925Y	5.39973e+06	5.75841e+06	6.51673e+06	3.30759e+06	5.11311e+06	5.61617e+06	1.25917	0.192411	0.332478
BCAR1-387Y	1.14916e+08	1.43846e+08	1.12151e+08	8.75591e+07	1.10272e+08	8.8584e+07	1.29502	0.0882578	0.372974
GAB1-317Y	1.1184e+07	1.18799e+07	9.68973e+06	8.72635e+06	7.97703e+06	8.58789e+06	1.29506	0.0222251	0.373014
CTTN-215Y	826809	0	2.922e+06	0	1.45969e+06	1.40269e+06	1.30968	0.713487	0.389216
UTRN-3197Y	4.64963e+07	5.57262e+07	4.41626e+07	2.87405e+07	4.2547e+07	3.90351e+07	1.32688	0.0917819	0.408041
JAK2-570Y	1.29742e+07	0	1.08938e+07	1.33946e+07	1.2286e+07	1.1558e+06	1.33408	0.599353	0.415848
EIF4H-7Y	4.80851e+08	5.57673e+08	1.20964e+07	7.39226e+08	1.99234e+07	2.72492e+07	1.33599	0.778864	0.417907
AXL-702Y	3.44168e+06	3.04886e+06	3.41461e+06	2.40403e+06	2.36777e+06	2.59309e+06	1.34492	0.0042498	0.427515
TNS2-705Y	8.72448e+07	1.0355e+08	7.88884e+07	5.96254e+07	7.50284e+07	6.57262e+07	1.34586	0.0533613	0.42853
MAP4K4-520Y	5.78866e+06	1.78698e+06	0	2.89216e+06	2.67974e+06	2.56698e+06	1.3962	0.524462	0.481502
ATP11A-875Y	5.21747e+06	2.49226e+06	2.33449e+06	3.26603e+06	1.71849e+06	2.20355e+06	1.39734	0.412345	0.482688
ATP11A-876Y	5.21747e+06	2.49226e+06	2.33449e+06	3.26603e+06	1.71849e+06	2.20355e+06	1.39734	0.412345	0.482688
ERBB3-1328Y	7.87938e+06	7.55436e+06	6.91817e+06	5.95041e+06	4.68467e+06	4.87817e+06	1.44083	0.00926734	0.526897
FAT1-4356Y	4.03531e+06	9.43389e+06	6.19864e+06	2.30414e+06	6.37818e+06	4.67357e+06	1.4726	0.344312	0.558363
PTK2B-580Y	7.82199e+06	7.01053e+06	8.51568e+06	6.03348e+06	6.12361e+06	3.56653e+06	1.48491	0.0545149	0.570379
CRKL-251Y	0	2.35262e+07	1.00105e+07	1.21919e+07	1.03707e+07	1.0893e+07	1.50364	0.350023	0.588455
ABL2-439Y	1.42134e+07	2.43241e+07	1.6331e+07	5.50234e+06	2.20307e+07	7.21178e+06	1.57918	0.332111	0.65918
PTK2-577Y	7.47573e+06	9.21004e+06	6.77513e+06	210562	8.16338e+06	6.37208e+06	1.591	0.31236	0.669933
GRB10-399Y	2.83615e+07	3.62986e+07	2.00347e+07	1.57133e+07	1.78752e+07	1.92928e+07	1.60161	0.0921415	0.679518
GRB10-404Y	2.83615e+07	3.62986e+07	2.00347e+07	1.57133e+07	1.78752e+07	1.92928e+07	1.60161	0.0921415	0.679518
ERBB2-877Y	1.35629e+08	1.11821e+08	1.23831e+08	6.57485e+07	8.06215e+07	8.39786e+07	1.61182	0.00609422	0.68869
CDK2-15Y	1.32354e+09	1.58811e+09	1.28665e+09	7.06905e+08	1.0674e+09	7.92802e+08	1.63542	0.0196521	0.709658
DDR2-481Y	7.61976e+06	5.7977e+06	6.8111e+06	3.60536e+06	4.38999e+06	4.23749e+06	1.65363	0.0100212	0.725634
MAPK8-185Y	2.90757e+06	3.39862e+06	3.62495e+06	1.79894e+06	1.99937e+06	2.19278e+06	1.65765	0.00545337	0.729141
MAPK12-185Y	2.4918e+07	1.68269e+07	1.85622e+07	1.07625e+07	1.21267e+07	1.16221e+07	1.74746	0.0260237	0.805258
CAV1-42Y	4.98299e+07	8.76608e+07	4.35573e+07	2.79782e+07	4.02186e+07	3.54083e+07	1.74748	0.14382	0.805278
EFNB2-343Y	2.90724e+07	1.63272e+07	0	0	1.32342e+07	1.25169e+07	1.76302	0.263627	0.818046
MAPK9-185Y	4.89366e+06	5.46287e+06	4.75576e+06	2.54075e+06	3.18171e+06	2.80764e+06	1.77164	0.00153767	0.825088
HSP90AA1-56Y	2.97345e+06	1.97968e+06	2.46602e+06	1.26432e+06	1.44026e+06	1.43756e+06	1.79114	0.0202723	0.840878
GSK3B-216Y	1.4349e+07	1.43962e+07	9.75632e+06	6.80643e+06	7.81928e+06	4.91728e+06	1.97009	0.0228718	0.978265
EFNB1-313Y	6.80868e+06	8.0126e+06	1.25837e+07	3.52173e+06	5.66572e+06	4.68135e+06	1.97602	0.0728123	0.982598
ATP1A1-55Y	1.11102e+07	1.47334e+07	1.2639e+07	0	6.75075e+06	6.23132e+06	1.9762	0.0190124	0.982725
CDK1-15Y	3.87532e+07	3.9452e+07	4.18988e+07	1.77022e+07	1.98628e+07	1.78996e+07	2.16542	5.23621e-05	1.11465
FYN-419Y	2.86184e+07	3.46575e+07	1.78501e+07	1.20481e+07	1.32271e+07	1.19749e+07	2.17787	0.0413383	1.12292
MET-1003Y	3.0675e+06	3.56343e+06	3.86951e+06	2.15697e+06	1.28162e+06	1.26776e+06	2.23112	0.00678446	1.15777
MAPK14-182Y	5.18067e+08	7.33001e+08	4.64805e+08	1.3556e+08	4.05784e+08	2.15151e+08	2.26819	0.0493643	1.18154
DYRK1B-271Y	3.06514e+08	3.32152e+08	2.88718e+08	1.95682e+08	1.84236e+08	2.15265e+07	2.31011	0.0383394	1.20796
LYN-397Y	4.07806e+08	4.46287e+08	2.84078e+08	1.50382e+08	2.18374e+08	1.18996e+08	2.3335	0.0190993	1.2225
EEF1A1-141Y	4.96811e+06	5.42517e+06	4.38789e+06	1.85627e+06	2.16523e+06	0	2.45036	0.00549016	1.29299
MAPK1-187Y	1.42426e+09	1.77199e+09	1.5608e+09	5.83755e+08	7.21225e+08	6.35641e+08	2.4513	0.000991792	1.29355
GAB1-406Y	1.30044e+07	1.3051e+07	1.24591e+07	5.30474e+06	5.16221e+06	5.12853e+06	2.4696	2.66974e-06	1.30428
EPHA2-772Y	2.0596e+08	2.18258e+08	1.80535e+08	8.61126e+07	7.73118e+07	7.74212e+07	2.51096	0.000454456	1.32824
EPHB3-792Y	4.08271e+07	2.62378e+07	2.70079e+07	1.35638e+07	1.14829e+07	1.15415e+07	2.57112	0.0161156	1.3624
MAPK3-204Y	2.49815e+08	1.46998e+08	1.40522e+08	5.44349e+07	7.06909e+07	8.19119e+07	2.59535	0.0386289	1.37593
EPHB4-774Y	1.6623e+07	1.47068e+07	1.36462e+07	5.32913e+06	5.49115e+06	6.03037e+06	2.66909	0.000472533	1.41635
FER-714Y	2.25238e+08	2.21285e+08	1.84997e+08	8.96179e+07	7.41435e+07	7.24086e+07	2.67401	0.000695444	1.419
EPHB2-780Y	1.00596e+07	5.07387e+06	6.64617e+06	2.69158e+06	1.98515e+06	2.71616e+06	2.94603	0.0323924	1.55877
GAB2-293Y	1.62075e+08	1.23154e+08	1.16639e+08	2.65916e+06	4.11607e+07	7.51082e+07	3.37908	0.0202892	1.75663
