# Supplementary material for: Blockade of DDR1/PYK2/ERK signaling suggesting SH2 superbinder as a novel autophagy inhibitor for pancreatic cancer
Source: Cell Death Dis. 2023 Dec 9;14(12):811. doi: 10.1038/s41419-023-06344-4 (PMC10710504; doi:10.1038/s41419-023-06344-4)
Supplement: Supplementary file 3 — SUPPLEMENTAL FILE 3 [file 41419_2023_6344_MOESM3_ESM.xlsx]

## Sheet: 1-PBS-PANC-1
				sample：1.pbs-1	sample：2.pbs-2	sample：3.pbs-3	sample：4.pbs-4	sample：5.pbs-5
	parameter	unit	reference range	result	result	result	result	result	mean	SEM
	WBC	10^9/L	0.8-6.8	10.2	11.6	11.8	12.1	13.1	11.76	0.935094
	Lymph#	10^9/L	0.7-5.7	5.5	5.6	5	4.1	5.1	5.06	0.531413
	Mon#	10^9/L	0.0-0.3	0.5	0.3	0.1	0	0	0.18	0.193907
	Gran#	10^9/L	0.1-1.8	0.6	0.3	0.4	0.3	0.5	0.42	0.116619
	Lymph%	%	55.8-90.6	64.3	62.3	53.6	58.6	57.3	59.22	3.76691
	Mon%	%	1.8-6.0	4.1	5.2	2.6	2.9	3.2	3.6	0.944458
	Gran%	%	8.6-38.9	30.5	30.4	35.2	30.6	34.6	32.26	2.16481
	RBC	10^12/L	6.36-9.42	5.29	4.56	5.02	5.17	6.27	5.262	0.561548
	HGB	g/L	110-143	115	122	131	132	136	127.2	7.62627
	HCT	%	34.6-44.6	42.3	39.6	37.6	35.5	35.5	38.1	2.59461
	MCV	fL	48.2-58.3	57	59	47.3	51.3	49.6	52.84	4.44549
	MCH	pg	15.8-19	16	21	18	16	18	17.8	1.83303
	MCHC	g/L	302-353	270	329	352	300	338	317.8	29.3421
	RDW	%	13-17	15.9	14.2	16.3	14.3	16.5	15.44	0.991161
	PLT	10^9/L	450-1590	522	512	498	511	547	518	16.3829
	MPV	fL	3.8-6.0	5	5.2	4.9	5.2	4.9	5.04	0.135647

## Sheet: 2-GEM
				sample：6.GEM-1	sample：7.GEM-2	sample：8.GEM-3	sample：9.GEM-4	sample：10.GEM-5
	parameter	unit	reference range	result	result	result	result	result	mean	SEM
	WBC	10^9/L	0.8-6.8	3.1	2.2	3.2	3.5	3.1	3.02	0.435431
	Lymph#	10^9/L	0.7-5.7	2.2	1.6	1.3	1.5	2	1.72	0.331059
	Mon#	10^9/L	0.0-0.3	0	0	0.2	0.1	0.2	0.1	0.0894427
	Gran#	10^9/L	0.1-1.8	0.5	0.5	0.3	0.4	0.3	0.4	0.0894427
	Lymph%	%	55.8-90.6	60.3	65.3	58.3	55.3	56.2	59.08	3.56
	Mon%	%	1.8-6.0	4.9	4.3	3.6	3.8	4.3	4.18	0.453431
	Gran%	%	8.6-38.9	33.5	32.6	34.5	36.2	36.2	34.6	1.43805
	RBC	10^12/L	6.36-9.42	2.12	2.36	2	1.96	1.88	2.064	0.167045
	HGB	g/L	110-143	62	65	66	71	73	67.4	4.02989
	HCT	%	34.6-44.6	35.6	36.1	35.4	37.6	38	36.54	1.06132
	MCV	fL	48.2-58.3	48	46	49	48	49	48	1.09545
	MCH	pg	15.8-19	17.3	16	17	16.5	18.3	17.02	0.778203
	MCHC	g/L	302-353	367	348	367	359	374	363	8.87694
	RDW	%	13-17	16.2	13.2	16.6	17.3	13.9	15.44	1.59825
	PLT	10^9/L	450-1590	212	236	250	196	192	217.2	22.5424
	MPV	fL	3.8-6.0	3.9	4.2	4.1	5.2	5.4	4.56	0.615142

## Sheet: 3-SH2 TRM
				sample：11.SH2-1	sample：12.SH2-2	sample：13.SH2-3	sample：14.SH2-4	sample：15.SH2-5
	parameter	unit	reference range	result	result	result	result	result	mean	SEM
	WBC	10^9/L	0.8-6.8	6.3	7.5	7.2	6.9	7.6	7.1	0.469042
	Lymph#	10^9/L	0.7-5.7	0.7	0.6	0.5	0.4	0.6	0.56	0.10198
	Mon#	10^9/L	0.0-0.3	0	0	0	0.2	0.1	0.06	0.08
	Gran#	10^9/L	0.1-1.8	0.2	0.3	0.2	0.4	0.1	0.24	0.10198
	Lymph%	%	55.8-90.6	52.6	46.1	43.6	45.1	53.6	48.2	4.09145
	Mon%	%	1.8-6.0	2.8	3.2	2.6	2.5	2.5	2.72	0.263818
	Gran%	%	8.6-38.9	34.6	29.6	28.6	27.6	25.6	29.2	3.00666
	RBC	10^12/L	6.36-9.42	6.23	5.96	5.7	5.8	6.5	6.038	0.292329
	HGB	g/L	110-143	146	155	144	140	136	144.2	6.4
	HCT	%	34.6-44.6	34.9	28.9	33	34	29.2	32	2.48435
	MCV	fL	48.2-58.3	38	34	35.2	35.4	36.6	35.84	1.35882
	MCH	pg	15.8-19	10	8.2	9.2	7.6	8.8	8.76	0.82365
	MCHC	g/L	302-353	255	264	247	252	269	257.4	8.01499
	RDW	%	13-17	17.3	14.6	16.6	15.6	15.6	15.94	0.928655
	PLT	10^9/L	450-1590	659	660	726	755	715	703	37.8471
	MPV	fL	3.8-6.0	4	3.5	4	3.2	2.5	3.44	0.560714
			6.3	6.23	146	659
			7.5	5.96	155	660
			7.2	5.7	144	726
			6.9	5.8	140	755
			7.6	6.5	136	715

## Sheet: 4-GEM+SG2 TRM
				sample：16.PLUS-1	sample：17.PLUS-2	sample：18.PLUS-3	sample：19.PLUS-4	sample：20.PLUS-5
	parameter	unit	reference range	result	result	result	result	result	mean	SEM
	WBC	10^9/L	0.8-6.8	8.4	9.1	8.8	8.2	8.4	8.58	0.324962
	Lymph#	10^9/L	0.7-5.7	5.3	5.6	6.3	6.2	6.4	5.96	0.431741
	Mon#	10^9/L	0.0-0.3	0.5	0.6	0.5	0.2	0.3	0.42	0.146969
	Gran#	10^9/L	0.1-1.8	0.8	1.7	2.3	2.5	2.3	1.92	0.620967
	Lymph%	%	55.8-90.6	70.3	72.3	80.2	80.1	81	76.78	4.52964
	Mon%	%	1.8-6.0	5.3	5	4	4	3	4.26	0.81878
	Gran%	%	8.6-38.9	40.2	41.3	42.3	42.2	50.3	43.26	3.60033
	RBC	10^12/L	6.36-9.42	7.19	7	7.16	7.55	8.12	7.404	0.40063
	HGB	g/L	110-143	155	152	162	164	170	160.6	6.43739
	HCT	%	34.6-44.6	38.2	36.9	36.7	37.2	36.1	37.02	0.691086
	MCV	fL	48.2-58.3	52.3	54.3	58.6	54.1	56.2	55.1	2.14196
	MCH	pg	15.8-19	17.3	18.2	17.3	17.3	18	17.62	0.396989
	MCHC	g/L	302-353	365	342	321	351	350	345.8	14.4416
	RDW	%	13-17	16.3	17	17.3	17	16.5	16.82	0.365513
	PLT	10^9/L	450-1590	814	811	792	812	831	812	12.3774
	MPV	fL	3.8-6.0	3.2	3.1	3.7	2.7	2.9	3.12	0.337046

## Sheet: 5.PANC-1GEM-1-PBS
				sample：21.PBS-1	sample：22.PBS-2	sample：23.PBS-3	sample：24.PBS-4	sample：25.PBS-5
	parameter	unit	reference range	result	result	result	result	result	mean	SEM
	WBC	10^9/L	0.8-6.8	9.2	10.6	11.8	10.1	11.1	10.56	0.88227
	Lymph#	10^9/L	0.7-5.7	1.6	1.6	1.8	2.7	3.6	2.26	0.783837
	Mon#	10^9/L	0.0-0.3	0.1	0	0.1	0	0.1	0.06	0.0489898
	Gran#	10^9/L	0.1-1.8	0.8	0.7	0.8	0.6	1	0.78	0.132665
	Lymph%	%	55.8-90.6	55.3	57.2	57.3	66.3	60.3	59.28	3.85767
	Mon%	%	1.8-6.0	2	2.5	2	2.5	2.1	2.22	0.231517
	Gran%	%	8.6-38.9	18..3	19.9	20.3	22.3	23.5	21.5	1.46969
	RBC	10^12/L	6.36-9.42	5.59	5.56	5.82	4.67	5.27	5.382	0.396555
	HGB	g/L	110-143	123	132	141	142	139	135.4	7.11618
	HCT	%	34.6-44.6	32.6	32.6	33.6	32.4	32.6	32.76	0.427083
	MCV	fL	48.2-58.3	48.3	50.3	49.3	50.1	51	49.8	0.925203
	MCH	pg	15.8-19	17	17	17.6	17.4	19.1	17.62	0.775629
	MCHC	g/L	302-353	326	314	384	327	362	342.6	26.1809
	RDW	%	13-17	16.3	16.8	16.7	16.5	17.6	16.78	0.444522
	PLT	10^9/L	450-1590	522	512	498	511	547	518	16.3829
	MPV	fL	3.8-6.0	5	6.3	6.1	5.7	4.2	5.46	0.770973

## Sheet: 6.PANC-1GEM-GEM
				sample：26.GEM-1	sample：27.gem-2	sample：28.gem-3	sample：29.gem-4	sample：30.gem-5
	parameter	unit	reference range	result	result	result	result	result	mean	SEM
	WBC	10^9/L	0.8-6.8	9.1	10.2	10.2	11.5	10.1	10.22	0.762627
	Lymph#	10^9/L	0.7-5.7	0.6	0.6	0.8	0.4	0.4	0.56	0.149666
	Mon#	10^9/L	0.0-0.3	0	0.1	0.1	0	0.1	0.06	0.0489898
	Gran#	10^9/L	0.1-1.8	1.2	1.3	1.2	0.5	0.2	0.88	0.444522
	Lymph%	%	55.8-90.6	55.3	45.6	44.3	38.9	41.3	45.08	5.61797
	Mon%	%	1.8-6.0	1.1	1.5	1.1	1.6	1	1.26	0.241661
	Gran%	%	8.6-38.9	5.5	6.3	7.9	7.9	7.3	6.98	0.943186
	RBC	10^12/L	6.36-9.42	5.12	5.36	5	4.96	4.88	5.064	0.167045
	HGB	g/L	110-143	122	135	116	121	133	125.4	7.33757
	HCT	%	34.6-44.6	28.3	31.6	34.5	32.6	33.7	32.14	2.15648
	MCV	fL	48.2-58.3	44.2	42.3	49	52.3	49.3	47.42	3.64494
	MCH	pg	15.8-19	14.2	12.6	15.6	15.7	14.8	14.58	1.13208
	MCHC	g/L	302-353	305	279	302	277	272	287	13.6967
	RDW	%	13-17	11.1	12.1	11.6	11.2	11.5	11.5	0.352136
	PLT	10^9/L	450-1590	512	456	550	496	492	501.2	30.5051
	MPV	fL	3.8-6.0	3	4.1	2.9	2.8	3.5	3.26	0.484149

## Sheet: 7.PANC-1GEM-SH2
				sample：26.GEM-1	sample：27.gem-2	sample：28.gem-3	sample：29.gem-4	sample：30.gem-5
	parameter	unit	reference range	result	result	result	result	result	mean	SEM
	WBC	10^9/L	0.8-6.8	7.3	6.5	7.5	6.7	7.2	7.04	0.377359
	Lymph#	10^9/L	0.7-5.7	2.1	1.8	0.7	0.7	0.9	1.24	0.591946
	Mon#	10^9/L	0.0-0.3	0	0.1	0	0.2	0.1	0.08	0.0748331
	Gran#	10^9/L	0.1-1.8	0.3	1.3	0.5	1.5	0.2	0.76	0.535164
	Lymph%	%	55.8-90.6	56.9	55.9	68.3	78.2	71.3	66.12	8.56701
	Mon%	%	1.8-6.0	1.9	2.3	2.3	2.6	3	2.42	0.365513
	Gran%	%	8.6-38.9	7.3	7.2	7.9	8	6.3	7.34	0.608605
	RBC	10^12/L	6.36-9.42	6.83	6.96	6.7	6.58	6.9	6.794	0.137637
	HGB	g/L	110-143	156	165	164	150	156	158.2	5.6
	HCT	%	34.6-44.6	32.3	35.1	28.3	30	27.3	30.6	2.81709
	MCV	fL	48.2-58.3	48.6	47.3	47.2	55.4	47.3	49.16	3.16266
	MCH	pg	15.8-19	15.3	14.6	17.3	18.3	17.6	16.62	1.41901
	MCHC	g/L	302-353	330	326	274	265	381	315.2	42.1493
	RDW	%	13-17	15.2	13.4	12	16.2	13.5	14.06	1.47458
	PLT	10^9/L	450-1590	629	610	626	725	735	665	53.5574
	MPV	fL	3.8-6.0	3.8	4.2	3.6	3.9	4.6	4.02	0.348712

## Sheet: 8.PANC-1GEM-PLUS
				sample：26.GEM-1	sample：27.gem-2	sample：28.gem-3	sample：29.gem-4	sample：30.gem-5
	parameter	unit	reference range	result	result	result	result	result	mean	SEM
	WBC	10^9/L	0.8-6.8	8.6	9	8.5	8.4	8.5	8.6	0.209762
	Lymph#	10^9/L	0.7-5.7	2.3	1.8	1.8	0.7	4.2	2.16	1.14647
	Mon#	10^9/L	0.0-0.3	0	0	0	1.3	0.1	0.28	0.511468
	Gran#	10^9/L	0.1-1.8	0.3	1.5	0.5	1.2	0.2	0.74	0.51614
	Lymph%	%	55.8-90.6	54.9	53.4	58.3	72.2	70.3	61.82	7.88452
	Mon%	%	1.8-6.0	1.8	2.5	2.6	4.6	4.3	3.16	1.09289
	Gran%	%	8.6-38.9	7.3	7.2	37.9	48	36.3	27.34	16.887
	RBC	10^12/L	6.36-9.42	8.19	8	8.16	7.85	8.22	8.084	0.139513
	HGB	g/L	110-143	175	182	192	174	167	178	8.46168
	HCT	%	34.6-44.6	36.3	32.1	23.3	20.3	25.3	27.46	5.88068
	MCV	fL	48.2-58.3	49.6	48.3	48.2	45.4	46.3	47.56	1.50811
	MCH	pg	15.8-19	19.3	18.6	17.3	18.2	17.2	18.12	0.793473
	MCHC	g/L	302-353	320	321	277	285	281	296.8	19.5182
	RDW	%	13-17	15.1	13.2	12.3	14.2	13.5	13.66	0.94361
	PLT	10^9/L	450-1590	764	751	732	822	731	760	33.3647
	MPV	fL	3.8-6.0	3.8	4.5	4.6	4.9	4.5	4.46	0.361109
